# Supplementary material for: Discovery of a Unique Set of Dog-Seroreactive Coccidioides Proteins Using Nucleic Acid Programmable Protein Array
Source: J Fungi (Basel). 2024 Apr 24;10(5):307. doi: 10.3390/jof10050307 (PMC11121964; doi:10.3390/jof10050307)
Supplement: Supplementary file 1 [file jof-10-00307-s001.zip]

Archive with 1 entries (1 files):
- jof-2935619-supplementary.pdf
